# Supplementary material for: Marginal Fit, Mechanical Properties, and Esthetic Outcomes of CAD/CAM Interim Fixed Dental Prostheses (FDPs): A Systematic Review
Source: Materials (Basel). 2023 Feb 28;16(5):1996. doi: 10.3390/ma16051996 (PMC10004428; doi:10.3390/ma16051996)
Supplement: Supplementary file 1 [file materials-16-01996-s001.zip]

Archive with 1 entries (1 files):
- materials-2124168-supplementary.pdf
